# Supplementary material for: Phototherapy Alone or Combined with Adjuvant Drugs for Neonatal Hyperbilirubinemia: A Systematic Review and Network Meta-Analysis
Source: Children (Basel). 2026 Apr 20;13(4):573. doi: 10.3390/children13040573 (PMC13114378; doi:10.3390/children13040573)
Supplement: Supplementary file 1 [file children-13-00573-s001.zip]

Archive with 1 entries (1 files):
- children-4213194-supplementary.pdf
